# Supplementary material for: Polymeric Microneedles for Transdermal Delivery of Rivastigmine: Design and Application in Skin Mimetic Model
Source: Pharmaceutics. 2022 Mar 30;14(4):752. doi: 10.3390/pharmaceutics14040752 (PMC9028500; doi:10.3390/pharmaceutics14040752)
Supplement: Supplementary file 1 [file pharmaceutics-14-00752-s001.zip]

Archive with 1 entries (1 files):
- pharmaceutics-1618889-supplementary.pdf
